# Supplementary material for: Effects of Extreme Rainfall on a Dominant Seaweed Are Mitigated by Its Microbiota
Source: Ecol Evol. 2026 May 14;16(5):e73644. doi: 10.1002/ece3.73644 (PMC13174576; doi:10.1002/ece3.73644)
Supplement: Supplementary file 1 — Data S1: ece373644‐sup‐0001‐DataS1.zip. Figure S1: Female Hormosira spawning in response to lowered salinity. Figure S2: The structure of the bacterial community associated with Hormosira following microbial disruption in the field. Ordination on the basis of a GLLVM model with each panel indicating a different sampling day throughout the experiment, with n = 5 independent replicates of each of the 6 host treatments: Antibiotics (Red), Iodine pulse (Orange), Iodine press (Yellow), Control (Light blue), Press procedural control (Blue), Pulse procedural control (Navy blue). Figure S3: Comparison of regressions examining the effect of March as a potential outlier. Table S1: Analysis of monthly rainfall among months (fixed, 12 levels: January—December) (alpha = 0.05). Post hoc contrasts were calculated using the emmeans R function and p‐values adjusted for multiple‐testing. Table S2: Specific dates each month the algae were collected and the analysis of the number of eggs released by Hormosira individuals each month (12 months) (alpha = 0.05). Post hoc contrasts were calculated using the emmeans R function and p‐values adjusted for multiple‐testing. Table S3: Analysis of the number of eggs released by Hormosira individuals exposed to different salinities (fixed, 5 levels: 0, 5, 15, 25, and 35 ppt) (alpha = 0.05). Post hoc contrasts were calculated using the emmeans R function and p‐values adjusted for multiple‐testing. Table S4: PERMANOVA on the basis of Bray–Curtis similarity measures for qPCR‐normalised, square‐root transformed bacterial ASV abundances on Hormosira banksii among different salinity treatments (fixed, 5 levels: 0, 5, 15, 25 and 35 ppt; n = 5) (alpha = 0.05). Post hoc contrasts were calculated using the pairwise. adonis R function and p‐values adjusted for multiple‐testing. Table S5: PERMANOVA on the basis of Bray–Curtis similarity measures for qPCR‐normalised, square‐root transformed ASV abundances on Hormosira banksii among different microbial treatmen [file ECE3-16-e73644-s001.zip]

Archive with 4 entries (4 files):
- ece373644-sup-0004-Supplementarytable9.xlsx
- ece373644-sup-0001-Supinfo.docx
- ece373644-sup-0002-Supplementarytable7.xlsx
- ece373644-sup-0003-Supplementarytable8.xlsx
