# Supplementary material for: Effects of Extreme Rainfall on a Dominant Seaweed Are Mitigated by Its Microbiota
Source: Ecol Evol. 2026 May 14;16(5):e73644. doi: 10.1002/ece3.73644 (PMC13174576; doi:10.1002/ece3.73644)
Supplement: Supplementary file 1 — Data S1: ece373644‐sup‐0001‐DataS1.zip. Figure S1: Female Hormosira spawning in response to lowered salinity. Figure S2: The structure of the bacterial community associated with Hormosira following microbial disruption in the field. Ordination on the basis of a GLLVM model with each panel indicating a different sampling day throughout the experiment, with n = 5 independent replicates of each of the 6 host treatments: Antibiotics (Red), Iodine pulse (Orange), Iodine press (Yellow), Control (Light blue), Press procedural control (Blue), Pulse procedural control (Navy blue). Figure S3: Comparison of regressions examining the effect of March as a potential outlier. Table S1: Analysis of monthly rainfall among months (fixed, 12 levels: January—December) (alpha = 0.05). Post hoc contrasts were calculated using the emmeans R function and p‐values adjusted for multiple‐testing. Table S2: Specific dates each month the algae were collected and the analysis of the number of eggs released by Hormosira individuals each month (12 months) (alpha = 0.05). Post hoc contrasts were calculated using the emmeans R function and p‐values adjusted for multiple‐testing. Table S3: Analysis of the number of eggs released by Hormosira individuals exposed to different salinities (fixed, 5 levels: 0, 5, 15, 25, and 35 ppt) (alpha = 0.05). Post hoc contrasts were calculated using the emmeans R function and p‐values adjusted for multiple‐testing. Table S4: PERMANOVA on the basis of Bray–Curtis similarity measures for qPCR‐normalised, square‐root transformed bacterial ASV abundances on Hormosira banksii among different salinity treatments (fixed, 5 levels: 0, 5, 15, 25 and 35 ppt; n = 5) (alpha = 0.05). Post hoc contrasts were calculated using the pairwise. adonis R function and p‐values adjusted for multiple‐testing. Table S5: PERMANOVA on the basis of Bray–Curtis similarity measures for qPCR‐normalised, square‐root transformed ASV abundances on Hormosira banksii among different microbial treatmen [file ECE3-16-e73644-s001.zip › ece373644-sup-0004-Supplementarytable9.xlsx]

## Sheet: Sheet1
Supplementary Table 9 Analysis of host photosynthetic yield among different microbial treatments (fixed, 6 levels: AB2, I, IP, C, PC, PPC) and sampling times (fixed, crossed, 7 levels over 120 days) (alpha = 0.05). Post-hoc contrasts were calculated using the emmeans R function and p-values adjusted for multiple-testing.
Source		Df	Sum of Sq	Mean Sq	F	P-value
Treatment		5	15.013	3.003	33.19	<3.4e-6
Timepoint		6	16.41	2.735	30.257	<2.2e-08
Treatment x Timepoint		30	148.344	4.9448	54.327	<2.72e-16
Residual		168	1518.72	9.04
Pairwise comparisons
	Day	Treatment
	0	AB2=I=IP=C=PC=PPC
	7	AB2=I-IP<C=PC=PPC
	21	AB2<I=IP<C=PC=PPC
	35	AB2=I=IP<C=PC=PPC
	60	IP<AB2=I=C=PC=PPC
	90	IP<AB2=I=C=PC=PPC
	120	IP<AB2=I=C=PC=PPC
	7=21<35<0=60=90=120	AB2
	7<21=35<0=60=90=120	I
	90<7=60=120<21=35<0	IP
	0>7=21=35=60=90=120	C
	0>7=21=35=60=90=120	PC
	0>7=21=35=60=90=120	PPC
contrast	Timepoint	estimate	SE	df	t.ratio	p.value
Anitbiotics - Betadine	T0	0	37.9525	168	0	1
Anitbiotics - Betadine pulse	T0	0	37.9525	168	0	1
Anitbiotics - Control	T0	0	37.9525	168	0	1
Anitbiotics - Procedural Control	T0	0	37.9525	168	0	1
Anitbiotics - Procedural Control 2	T0	0	37.9525	168	0	1
Betadine - Betadine pulse	T0	0	37.9525	168	0	1
Betadine - Control	T0	0	37.9525	168	0	1
Betadine - Procedural Control	T0	0	37.9525	168	0	1
Betadine - Procedural Control 2	T0	0	37.9525	168	0	1
Betadine pulse - Control	T0	0	37.9525	168	0	1
Betadine pulse - Procedural Control	T0	0	37.9525	168	0	1
Betadine pulse - Procedural Control 2	T0	0	37.9525	168	0	1
Control - Procedural Control	T0	0	37.9525	168	0	1
Control - Procedural Control 2	T0	0	37.9525	168	0	1
Procedural Control - Procedural Control 2	T0	0	37.9525	168	0	1
Anitbiotics - Betadine	T1	-32.4	37.9525	168	-0.8537	0.95671
Anitbiotics - Betadine pulse	T1	-32.4	37.9525	168	-0.8537	0.95671
Anitbiotics - Control	T1	-931.4	37.9525	168	-24.5412	0
Anitbiotics - Procedural Control	T1	-980	37.9525	168	-25.8217	0
Anitbiotics - Procedural Control 2	T1	-980	37.9525	168	-25.8217	0
Betadine - Betadine pulse	T1	0	37.9525	168	0	1
Betadine - Control	T1	-899	37.9525	168	-23.6875	0
Betadine - Procedural Control	T1	-947.6	37.9525	168	-24.968	0
Betadine - Procedural Control 2	T1	-947.6	37.9525	168	-24.968	0
Betadine pulse - Control	T1	-899	37.9525	168	-23.6875	0
Betadine pulse - Procedural Control	T1	-947.6	37.9525	168	-24.968	0
Betadine pulse - Procedural Control 2	T1	-947.6	37.9525	168	-24.968	0
Control - Procedural Control	T1	-48.6	37.9525	168	-1.28055	0.79528
Control - Procedural Control 2	T1	-48.6	37.9525	168	-1.28055	0.79528
Procedural Control - Procedural Control 2	T1	0	37.9525	168	0	1
Anitbiotics - Betadine	T2	-413	37.9525	168	-10.882	0
Anitbiotics - Betadine pulse	T2	-413	37.9525	168	-10.882	0
Anitbiotics - Control	T2	-900	37.9525	168	-23.7138	0
Anitbiotics - Procedural Control	T2	-807.4	37.9525	168	-21.2739	0
Anitbiotics - Procedural Control 2	T2	-807.4	37.9525	168	-21.2739	0
Betadine - Betadine pulse	T2	0	37.9525	168	0	1
Betadine - Control	T2	-487	37.9525	168	-12.8318	0
Betadine - Procedural Control	T2	-394.4	37.9525	168	-10.3919	0
Betadine - Procedural Control 2	T2	-394.4	37.9525	168	-10.3919	0
Betadine pulse - Control	T2	-487	37.9525	168	-12.8318	0
Betadine pulse - Procedural Control	T2	-394.4	37.9525	168	-10.3919	0
Betadine pulse - Procedural Control 2	T2	-394.4	37.9525	168	-10.3919	0
Control - Procedural Control	T2	92.6	37.9525	168	2.43989	0.14868
Control - Procedural Control 2	T2	92.6	37.9525	168	2.43989	0.14868
Procedural Control - Procedural Control 2	T2	0	37.9525	168	0	1
Anitbiotics - Betadine	T3	-403.8	37.9525	168	-10.6396	0
Anitbiotics - Betadine pulse	T3	-403.8	37.9525	168	-10.6396	0
Anitbiotics - Control	T3	-976	37.9525	168	-25.7163	0
Anitbiotics - Procedural Control	T3	-936.8	37.9525	168	-24.6835	0
Anitbiotics - Procedural Control 2	T3	-936.8	37.9525	168	-24.6835	0
Betadine - Betadine pulse	T3	0	37.9525	168	0	1
Betadine - Control	T3	-572.2	37.9525	168	-15.0767	0
Betadine - Procedural Control	T3	-533	37.9525	168	-14.0439	0
Betadine - Procedural Control 2	T3	-533	37.9525	168	-14.0439	0
Betadine pulse - Control	T3	-572.2	37.9525	168	-15.0767	0
Betadine pulse - Procedural Control	T3	-533	37.9525	168	-14.0439	0
Betadine pulse - Procedural Control 2	T3	-533	37.9525	168	-14.0439	0
Control - Procedural Control	T3	39.2	37.9525	168	1.03287	0.90625
Control - Procedural Control 2	T3	39.2	37.9525	168	1.03287	0.90625
Procedural Control - Procedural Control 2	T3	0	37.9525	168	0	1
Anitbiotics - Betadine	T4	-88	37.9525	168	-2.31869	0.19239
Anitbiotics - Betadine pulse	T4	949	37.9525	168	25.0049	0
Anitbiotics - Control	T4	-44.2	37.9525	168	-1.16461	0.85295
Anitbiotics - Procedural Control	T4	-103.8	37.9525	168	-2.735	0.07375
Anitbiotics - Procedural Control 2	T4	-19.2	37.9525	168	-0.5059	0.9959
Betadine - Betadine pulse	T4	1037	37.9525	168	27.3236	0
Betadine - Control	T4	43.8	37.9525	168	1.15407	0.85772
Betadine - Procedural Control	T4	-15.8	37.9525	168	-0.41631	0.99838
Betadine - Procedural Control 2	T4	68.8	37.9525	168	1.81279	0.46036
Betadine pulse - Control	T4	-993.2	37.9525	168	-26.1695	0
Betadine pulse - Procedural Control	T4	-1052.8	37.9525	168	-27.7399	0
Betadine pulse - Procedural Control 2	T4	-968.2	37.9525	168	-25.5108	0
Control - Procedural Control	T4	-59.6	37.9525	168	-1.57038	0.61916
Control - Procedural Control 2	T4	25	37.9525	168	0.65872	0.98609
Procedural Control - Procedural Control 2	T4	84.6	37.9525	168	2.2291	0.23005
Anitbiotics - Betadine	T5	33	37.9525	168	0.86951	0.95324
Anitbiotics - Betadine pulse	T5	1029.6	37.9525	168	27.1286	0
Anitbiotics - Control	T5	-1.6	37.9525	168	-0.04216	1
Anitbiotics - Procedural Control	T5	-5	37.9525	168	-0.13174	0.99999
Anitbiotics - Procedural Control 2	T5	-4.4	37.9525	168	-0.11593	1
Betadine - Betadine pulse	T5	996.6	37.9525	168	26.2591	0
Betadine - Control	T5	-34.6	37.9525	168	-0.91167	0.94309
Betadine - Procedural Control	T5	-38	37.9525	168	-1.00125	0.91698
Betadine - Procedural Control 2	T5	-37.4	37.9525	168	-0.98544	0.92205
Betadine pulse - Control	T5	-1031.2	37.9525	168	-27.1708	0
Betadine pulse - Procedural Control	T5	-1034.6	37.9525	168	-27.2604	0
Betadine pulse - Procedural Control 2	T5	-1034	37.9525	168	-27.2446	0
Control - Procedural Control	T5	-3.4	37.9525	168	-0.08959	1
Control - Procedural Control 2	T5	-2.8	37.9525	168	-0.07378	1
Procedural Control - Procedural Control 2	T5	0.6	37.9525	168	0.01581	1
Anitbiotics - Betadine	T6	-67.8	37.9525	168	-1.78644	0.47728
Anitbiotics - Betadine pulse	T6	865.6	37.9525	168	22.8074	0
Anitbiotics - Control	T6	-36.6	37.9525	168	-0.96436	0.9285
Anitbiotics - Procedural Control	T6	-105.6	37.9525	168	-2.78242	0.06528
Anitbiotics - Procedural Control 2	T6	-69.6	37.9525	168	-1.83387	0.44695
Betadine - Betadine pulse	T6	933.4	37.9525	168	24.5939	0
Betadine - Control	T6	31.2	37.9525	168	0.82208	0.96311
Betadine - Procedural Control	T6	-37.8	37.9525	168	-0.99598	0.91869
Betadine - Procedural Control 2	T6	-1.8	37.9525	168	-0.04743	1
Betadine pulse - Control	T6	-902.2	37.9525	168	-23.7718	0
Betadine pulse - Procedural Control	T6	-971.2	37.9525	168	-25.5899	0
Betadine pulse - Procedural Control 2	T6	-935.2	37.9525	168	-24.6413	0
Control - Procedural Control	T6	-69	37.9525	168	-1.81806	0.45699
Control - Procedural Control 2	T6	-33	37.9525	168	-0.86951	0.95324
Procedural Control - Procedural Control 2	T6	36	37.9525	168	0.94855	0.9331
