# Supplementary material for: Effects of Extreme Rainfall on a Dominant Seaweed Are Mitigated by Its Microbiota
Source: Ecol Evol. 2026 May 14;16(5):e73644. doi: 10.1002/ece3.73644 (PMC13174576; doi:10.1002/ece3.73644)
Supplement: Supplementary file 1 — Data S1: ece373644‐sup‐0001‐DataS1.zip. Figure S1: Female Hormosira spawning in response to lowered salinity. Figure S2: The structure of the bacterial community associated with Hormosira following microbial disruption in the field. Ordination on the basis of a GLLVM model with each panel indicating a different sampling day throughout the experiment, with n = 5 independent replicates of each of the 6 host treatments: Antibiotics (Red), Iodine pulse (Orange), Iodine press (Yellow), Control (Light blue), Press procedural control (Blue), Pulse procedural control (Navy blue). Figure S3: Comparison of regressions examining the effect of March as a potential outlier. Table S1: Analysis of monthly rainfall among months (fixed, 12 levels: January—December) (alpha = 0.05). Post hoc contrasts were calculated using the emmeans R function and p‐values adjusted for multiple‐testing. Table S2: Specific dates each month the algae were collected and the analysis of the number of eggs released by Hormosira individuals each month (12 months) (alpha = 0.05). Post hoc contrasts were calculated using the emmeans R function and p‐values adjusted for multiple‐testing. Table S3: Analysis of the number of eggs released by Hormosira individuals exposed to different salinities (fixed, 5 levels: 0, 5, 15, 25, and 35 ppt) (alpha = 0.05). Post hoc contrasts were calculated using the emmeans R function and p‐values adjusted for multiple‐testing. Table S4: PERMANOVA on the basis of Bray–Curtis similarity measures for qPCR‐normalised, square‐root transformed bacterial ASV abundances on Hormosira banksii among different salinity treatments (fixed, 5 levels: 0, 5, 15, 25 and 35 ppt; n = 5) (alpha = 0.05). Post hoc contrasts were calculated using the pairwise. adonis R function and p‐values adjusted for multiple‐testing. Table S5: PERMANOVA on the basis of Bray–Curtis similarity measures for qPCR‐normalised, square‐root transformed ASV abundances on Hormosira banksii among different microbial treatmen [file ECE3-16-e73644-s001.zip › ece373644-sup-0003-Supplementarytable8.xlsx]

## Sheet: Sheet1
Supplementary Table 8 Analysis of numbers of developing eggs among different microbial treatments (fixed, 6 levels: AB2, I, IP, C, PC, PPC) and sampling times (fixed, crossed, 7 levels over 120 days) (alpha = 0.05) . Post-hoc contrasts were calculated using the emmeans R function and p-values adjusted for multiple-testing.
Source		Df	Sum of Sq	Mean Sq	F	P-value
Treatment		5	37.91	7.582	4.937	<0.004
Time		6	118.63	19.771	12.874	<0.001
Treatment x Time		30	46.06	1.535	1	0.474
Residual		168	258	1.536
Pairwise comparisons
Day	0=7=21<35=60=90=120
Treatment	IP<AB2=I<PC=C=PPC
contrast	Timepoint	estimate	SE	df	t.ratio	p.value
Anitbiotics - Betadine	T0	0	0.78376	168	0	1
Anitbiotics - Betadine pulse	T0	0	0.78376	168	0	1
Anitbiotics - Control	T0	0	0.78376	168	0	1
Anitbiotics - Procedural Control	T0	0	0.78376	168	0	1
Anitbiotics - Procedural Control 2	T0	0	0.78376	168	0	1
Betadine - Betadine pulse	T0	0	0.78376	168	0	1
Betadine - Control	T0	0	0.78376	168	0	1
Betadine - Procedural Control	T0	0	0.78376	168	0	1
Betadine - Procedural Control 2	T0	0	0.78376	168	0	1
Betadine pulse - Control	T0	0	0.78376	168	0	1
Betadine pulse - Procedural Control	T0	0	0.78376	168	0	1
Betadine pulse - Procedural Control 2	T0	0	0.78376	168	0	1
Control - Procedural Control	T0	0	0.78376	168	0	1
Control - Procedural Control 2	T0	0	0.78376	168	0	1
Procedural Control - Procedural Control 2	T0	0	0.78376	168	0	1
Anitbiotics - Betadine	T1	-0.2	0.78376	168	-0.25518	0.99985
Anitbiotics - Betadine pulse	T1	-0.2	0.78376	168	-0.25518	0.99985
Anitbiotics - Control	T1	-1.2	0.78376	168	-1.53107	0.64476
Anitbiotics - Procedural Control	T1	-0.8	0.78376	168	-1.02072	0.91047
Anitbiotics - Procedural Control 2	T1	-0.8	0.78376	168	-1.02072	0.91047
Betadine - Betadine pulse	T1	0	0.78376	168	0	1
Betadine - Control	T1	-1	0.78376	168	-1.27589	0.79777
Betadine - Procedural Control	T1	-0.6	0.78376	168	-0.76554	0.97287
Betadine - Procedural Control 2	T1	-0.6	0.78376	168	-0.76554	0.97287
Betadine pulse - Control	T1	-1	0.78376	168	-1.27589	0.79777
Betadine pulse - Procedural Control	T1	-0.6	0.78376	168	-0.76554	0.97287
Betadine pulse - Procedural Control 2	T1	-0.6	0.78376	168	-0.76554	0.97287
Control - Procedural Control	T1	0.4	0.78376	168	0.51036	0.99572
Control - Procedural Control 2	T1	0.4	0.78376	168	0.51036	0.99572
Procedural Control - Procedural Control 2	T1	0	0.78376	168	0	1
Anitbiotics - Betadine	T2	-0.2	0.78376	168	-0.25518	0.99985
Anitbiotics - Betadine pulse	T2	-0.2	0.78376	168	-0.25518	0.99985
Anitbiotics - Control	T2	-2	0.78376	168	-2.55179	0.11535
Anitbiotics - Procedural Control	T2	-1	0.78376	168	-1.27589	0.79777
Anitbiotics - Procedural Control 2	T2	-1	0.78376	168	-1.27589	0.79777
Betadine - Betadine pulse	T2	0	0.78376	168	0	1
Betadine - Control	T2	-1.8	0.78376	168	-2.29661	0.20125
Betadine - Procedural Control	T2	-0.8	0.78376	168	-1.02072	0.91047
Betadine - Procedural Control 2	T2	-0.8	0.78376	168	-1.02072	0.91047
Betadine pulse - Control	T2	-1.8	0.78376	168	-2.29661	0.20125
Betadine pulse - Procedural Control	T2	-0.8	0.78376	168	-1.02072	0.91047
Betadine pulse - Procedural Control 2	T2	-0.8	0.78376	168	-1.02072	0.91047
Control - Procedural Control	T2	1	0.78376	168	1.27589	0.79777
Control - Procedural Control 2	T2	1	0.78376	168	1.27589	0.79777
Procedural Control - Procedural Control 2	T2	0	0.78376	168	0	1
Anitbiotics - Betadine	T3	-1	0.78376	168	-1.27589	0.79777
Anitbiotics - Betadine pulse	T3	-1	0.78376	168	-1.27589	0.79777
Anitbiotics - Control	T3	-2.6	0.78376	168	-3.31733	0.01397
Anitbiotics - Procedural Control	T3	-2.6	0.78376	168	-3.31733	0.01397
Anitbiotics - Procedural Control 2	T3	-2.6	0.78376	168	-3.31733	0.01397
Betadine - Betadine pulse	T3	0	0.78376	168	0	1
Betadine - Control	T3	-1.6	0.78376	168	-2.04143	0.32356
Betadine - Procedural Control	T3	-1.6	0.78376	168	-2.04143	0.32356
Betadine - Procedural Control 2	T3	-1.6	0.78376	168	-2.04143	0.32356
Betadine pulse - Control	T3	-1.6	0.78376	168	-2.04143	0.32356
Betadine pulse - Procedural Control	T3	-1.6	0.78376	168	-2.04143	0.32356
Betadine pulse - Procedural Control 2	T3	-1.6	0.78376	168	-2.04143	0.32356
Control - Procedural Control	T3	0	0.78376	168	0	1
Control - Procedural Control 2	T3	0	0.78376	168	0	1
Procedural Control - Procedural Control 2	T3	0	0.78376	168	0	1
Anitbiotics - Betadine	T4	1.2	0.78376	168	1.53107	0.64476
Anitbiotics - Betadine pulse	T4	1.6	0.78376	168	2.04143	0.32356
Anitbiotics - Control	T4	0	0.78376	168	0	1
Anitbiotics - Procedural Control	T4	0.8	0.78376	168	1.02072	0.91047
Anitbiotics - Procedural Control 2	T4	0	0.78376	168	0	1
Betadine - Betadine pulse	T4	0.4	0.78376	168	0.51036	0.99572
Betadine - Control	T4	-1.2	0.78376	168	-1.53107	0.64476
Betadine - Procedural Control	T4	-0.4	0.78376	168	-0.51036	0.99572
Betadine - Procedural Control 2	T4	-1.2	0.78376	168	-1.53107	0.64476
Betadine pulse - Control	T4	-1.6	0.78376	168	-2.04143	0.32356
Betadine pulse - Procedural Control	T4	-0.8	0.78376	168	-1.02072	0.91047
Betadine pulse - Procedural Control 2	T4	-1.6	0.78376	168	-2.04143	0.32356
Control - Procedural Control	T4	0.8	0.78376	168	1.02072	0.91047
Control - Procedural Control 2	T4	0	0.78376	168	0	1
Procedural Control - Procedural Control 2	T4	-0.8	0.78376	168	-1.02072	0.91047
Anitbiotics - Betadine	T5	-0.2	0.78376	168	-0.25518	0.99985
Anitbiotics - Betadine pulse	T5	1.6	0.78376	168	2.04143	0.32356
Anitbiotics - Control	T5	0.2	0.78376	168	0.25518	0.99985
Anitbiotics - Procedural Control	T5	-0.4	0.78376	168	-0.51036	0.99572
Anitbiotics - Procedural Control 2	T5	0.2	0.78376	168	0.25518	0.99985
Betadine - Betadine pulse	T5	1.8	0.78376	168	2.29661	0.20125
Betadine - Control	T5	0.4	0.78376	168	0.51036	0.99572
Betadine - Procedural Control	T5	-0.2	0.78376	168	-0.25518	0.99985
Betadine - Procedural Control 2	T5	0.4	0.78376	168	0.51036	0.99572
Betadine pulse - Control	T5	-1.4	0.78376	168	-1.78625	0.4774
Betadine pulse - Procedural Control	T5	-2	0.78376	168	-2.55179	0.11535
Betadine pulse - Procedural Control 2	T5	-1.4	0.78376	168	-1.78625	0.4774
Control - Procedural Control	T5	-0.6	0.78376	168	-0.76554	0.97287
Control - Procedural Control 2	T5	0	0.78376	168	0	1
Procedural Control - Procedural Control 2	T5	0.6	0.78376	168	0.76554	0.97287
Anitbiotics - Betadine	T6	-1	0.78376	168	-1.27589	0.79777
Anitbiotics - Betadine pulse	T6	0.6	0.78376	168	0.76554	0.97287
Anitbiotics - Control	T6	-0.6	0.78376	168	-0.76554	0.97287
Anitbiotics - Procedural Control	T6	-0.6	0.78376	168	-0.76554	0.97287
Anitbiotics - Procedural Control 2	T6	-0.2	0.78376	168	-0.25518	0.99985
Betadine - Betadine pulse	T6	1.6	0.78376	168	2.04143	0.32356
Betadine - Control	T6	0.4	0.78376	168	0.51036	0.99572
Betadine - Procedural Control	T6	0.4	0.78376	168	0.51036	0.99572
Betadine - Procedural Control 2	T6	0.8	0.78376	168	1.02072	0.91047
Betadine pulse - Control	T6	-1.2	0.78376	168	-1.53107	0.64476
Betadine pulse - Procedural Control	T6	-1.2	0.78376	168	-1.53107	0.64476
Betadine pulse - Procedural Control 2	T6	-0.8	0.78376	168	-1.02072	0.91047
Control - Procedural Control	T6	0	0.78376	168	0	1
Control - Procedural Control 2	T6	0.4	0.78376	168	0.51036	0.99572
Procedural Control - Procedural Control 2	T6	0.4	0.78376	168	0.51036	0.99572
